# Supplementary material for: ﻿Discovery of Synuchuscongruus (Morawitz, 1862) (Coleoptera, Carabidae, Sphodrini) in Europe
Source: Zookeys. 2025 Jul 24;1247:127–35. doi: 10.3897/zookeys.1247.151146 (PMC12314539; doi:10.3897/zookeys.1247.151146)
Supplement: XML Treatment for Synuchus congruus [file zookeys.1247.151146-treatment1.xml]

<!DOCTYPE tp:taxon-treatment
  PUBLIC "-//TaxonX//DTD Taxonomic Treatment Publishing DTD v0 20100105//EN" "tax-treatment-NSO.dtd">
<tp:taxon-treatment xmlns:tp="http://www.plazi.org/taxpub"><tp:treatment-meta><kwd-group><label>Taxon classification</label><kwd>
              <named-content content-type="kingdom">Animalia</named-content>
            </kwd><kwd>
              <named-content content-type="order">Coleoptera</named-content>
            </kwd><kwd>
              <named-content content-type="family">Carabidae</named-content>
            </kwd></kwd-group><mixed-citation publication-type="journal"><person-group><name><surname>Kazulka</surname><given-names>Mikalai</given-names></name><name><surname>Anichtchenko</surname><given-names>Alexander</given-names></name><name><surname>Aleksandrowicz</surname><given-names>Oleg</given-names></name></person-group><article-title>﻿Discovery of <italic><tp:taxon-name><tp:taxon-name-part taxon-name-part-type="genus" reg="Synuchus">Synuchus</tp:taxon-name-part><tp:taxon-name-part taxon-name-part-type="species" reg="congruus">congruus</tp:taxon-name-part></tp:taxon-name></italic> (Morawitz, 1862) (<tp:taxon-name><tp:taxon-name-part taxon-name-part-type="order">Coleoptera</tp:taxon-name-part></tp:taxon-name>, <tp:taxon-name><tp:taxon-name-part taxon-name-part-type="family">Carabidae</tp:taxon-name-part></tp:taxon-name>, <tp:taxon-name><tp:taxon-name-part taxon-name-part-type="tribe">Sphodrini</tp:taxon-name-part></tp:taxon-name>) in Europe</article-title><source>Zookeys</source><day>24</day><month>07</month><year>2025</year><volume>1247</volume><fpage>127</fpage><lpage>135</lpage><pub-id pub-id-type="doi">10.3897/zookeys.1247.151146</pub-id></mixed-citation></tp:treatment-meta><tp:nomenclature><label>﻿</label><tp:taxon-name>
            <object-id xmlns:xlink="http://www.w3.org/1999/xlink" content-type="arpha" xlink:type="simple">DD2814B4-A91E-5A48-BFA1-AEC2C826452C</object-id>
            <tp:taxon-name-part taxon-name-part-type="genus" reg="Synuchus">Synuchus</tp:taxon-name-part>
            <tp:taxon-name-part taxon-name-part-type="species" reg="congruus">congruus</tp:taxon-name-part>
          </tp:taxon-name><tp:taxon-authority>(Morawitz, 1862)</tp:taxon-authority><tp:nomenclature-citation-list><tp:nomenclature-citation><tp:taxon-name>
                <tp:taxon-name-part taxon-name-part-type="genus" reg="Taphria">Taphria</tp:taxon-name-part>
                <tp:taxon-name-part taxon-name-part-type="species" reg="congrua">congrua</tp:taxon-name-part>
              </tp:taxon-name><comment>Morawitz, 1862</comment></tp:nomenclature-citation><tp:nomenclature-citation><tp:taxon-name>
                <tp:taxon-name-part taxon-name-part-type="genus" reg="Synuchus">Synuchus</tp:taxon-name-part>
                <tp:taxon-name-part taxon-name-part-type="species" reg="latus">latus</tp:taxon-name-part>
              </tp:taxon-name><comment>Tschitschérine, 1893</comment></tp:nomenclature-citation></tp:nomenclature-citation-list></tp:nomenclature><tp:treatment-sec sec-type="Taxonomic remarks" id="SECID0ERFAC"><title>Taxonomic remarks.</title><p>The genus <italic><tp:taxon-name><tp:taxon-name-part taxon-name-part-type="genus" reg="Synuchus">Synuchus</tp:taxon-name-part></tp:taxon-name></italic> has been represented in Europe by a single widespread species <italic><tp:taxon-name><tp:taxon-name-part taxon-name-part-type="genus" reg="Synuchus">Synuchus</tp:taxon-name-part><tp:taxon-name-part taxon-name-part-type="species" reg="vivalis">vivalis</tp:taxon-name-part></tp:taxon-name></italic>. It can be easily distinguished from other European <tp:taxon-name><tp:taxon-name-part taxon-name-part-type="tribe">Sphodrini</tp:taxon-name-part></tp:taxon-name> Laporte, 1834 by the following features: dilated last labial palpomere, serrated tarsal claws, rounded base of the pronotum, prosternal process without a border, and characteristic shape of the aedeagus (<xref ref-type="bibr" rid="B13">Lindroth 1956</xref>; <xref ref-type="bibr" rid="B2">Aßmann 2004</xref>). Despite the extreme similarity in habitus (Figs <xref ref-type="fig" rid="F1">1</xref>, <xref ref-type="fig" rid="F1">2</xref>), the morphology of numerous specimens recorded over the past few years differed from that characteristic for <italic><tp:taxon-name><tp:taxon-name-part taxon-name-part-type="genus" reg="Synuchus">S.</tp:taxon-name-part><tp:taxon-name-part taxon-name-part-type="species" reg="vivalis">vivalis</tp:taxon-name-part></tp:taxon-name></italic>. They have transverse reticulation on the elytra (rounded/isodiametric in <italic><tp:taxon-name><tp:taxon-name-part taxon-name-part-type="genus" reg="Synuchus">S.</tp:taxon-name-part><tp:taxon-name-part taxon-name-part-type="species" reg="vivalis">vivalis</tp:taxon-name-part></tp:taxon-name></italic>) (Figs <xref ref-type="fig" rid="F2">3</xref>, <xref ref-type="fig" rid="F2">4</xref>), rather faint reticulation on the base and disc of pronotum (clearly visible in <italic><tp:taxon-name><tp:taxon-name-part taxon-name-part-type="genus" reg="Synuchus">S.</tp:taxon-name-part><tp:taxon-name-part taxon-name-part-type="species" reg="vivalis">vivalis</tp:taxon-name-part></tp:taxon-name></italic>) (Figs <xref ref-type="fig" rid="F2">5</xref>, <xref ref-type="fig" rid="F2">6</xref>), weaker reticulation on forehead and vertex (clearly visible in <italic><tp:taxon-name><tp:taxon-name-part taxon-name-part-type="genus" reg="Synuchus">S.</tp:taxon-name-part><tp:taxon-name-part taxon-name-part-type="species" reg="vivalis">vivalis</tp:taxon-name-part></tp:taxon-name></italic>), and deeper lateral furrows on middle and hind tarsi (weaker in <italic><tp:taxon-name><tp:taxon-name-part taxon-name-part-type="genus" reg="Synuchus">S.</tp:taxon-name-part><tp:taxon-name-part taxon-name-part-type="species" reg="vivalis">vivalis</tp:taxon-name-part></tp:taxon-name></italic>). The differences also concern the shape of the aedeagus, the apex of which is short and rounded, and the median lobe in dorsal view is almost symmetrical (in <italic><tp:taxon-name><tp:taxon-name-part taxon-name-part-type="genus" reg="Synuchus">S.</tp:taxon-name-part><tp:taxon-name-part taxon-name-part-type="species" reg="vivalis">vivalis</tp:taxon-name-part></tp:taxon-name></italic> the apex is elongated and curved upward, and the median lobe in dorsal view is asymmetrical and enlarged to the right) (Figs <xref ref-type="fig" rid="F3">7</xref>, <xref ref-type="fig" rid="F3">8</xref>). Careful examination of these specimens showed that their morphology corresponds to the characteristics of <italic><tp:taxon-name><tp:taxon-name-part taxon-name-part-type="genus" reg="Synuchus">S.</tp:taxon-name-part><tp:taxon-name-part taxon-name-part-type="species" reg="congruus">congruus</tp:taxon-name-part></tp:taxon-name></italic> given by <xref ref-type="bibr" rid="B13">Lindroth (1956)</xref> and <xref ref-type="bibr" rid="B12">Lafer (1989)</xref>, and they are clearly conspecific with specimens of <italic><tp:taxon-name><tp:taxon-name-part taxon-name-part-type="genus" reg="Synuchus">S.</tp:taxon-name-part><tp:taxon-name-part taxon-name-part-type="species" reg="congruus">congruus</tp:taxon-name-part></tp:taxon-name></italic> from Eastern Siberia and the Russian Far East.</p><fig id="F1" position="float" orientation="portrait"><object-id xmlns:xlink="http://www.w3.org/1999/xlink" content-type="doi" xlink:type="simple">10.3897/zookeys.1247.151146.figures1-2</object-id><object-id xmlns:xlink="http://www.w3.org/1999/xlink" content-type="arpha" xlink:type="simple">72A9F30D-86CF-54B0-A737-AB81DA7A3E87</object-id><label>Figures 1, 2.</label><caption><p>Habitus of <italic><tp:taxon-name><tp:taxon-name-part taxon-name-part-type="genus" reg="Synuchus">Synuchus</tp:taxon-name-part></tp:taxon-name></italic>. <bold>1.</bold><italic><tp:taxon-name><tp:taxon-name-part taxon-name-part-type="genus" reg="Synuchus">S.</tp:taxon-name-part><tp:taxon-name-part taxon-name-part-type="species" reg="vivalis">vivalis</tp:taxon-name-part></tp:taxon-name></italic>; <bold>2.</bold><italic><tp:taxon-name><tp:taxon-name-part taxon-name-part-type="genus" reg="Synuchus">S.</tp:taxon-name-part><tp:taxon-name-part taxon-name-part-type="species" reg="congruus">congruus</tp:taxon-name-part></tp:taxon-name></italic>. Scale bar: 5 mm.</p></caption><graphic xmlns:xlink="http://www.w3.org/1999/xlink" xlink:href="zookeys-1247-127_article-151146__-g001.jpg" position="float" orientation="portrait" xlink:type="simple" id="oo_1381511.jpg"><uri content-type="original_file" xlink:type="simple">https://binary.pensoft.net/fig/1381511</uri></graphic></fig><fig id="F2" position="float" orientation="portrait"><object-id xmlns:xlink="http://www.w3.org/1999/xlink" content-type="doi" xlink:type="simple">10.3897/zookeys.1247.151146.figures3-6</object-id><object-id xmlns:xlink="http://www.w3.org/1999/xlink" content-type="arpha" xlink:type="simple">E3EAA92A-C372-5CBA-8233-A58336E92C45</object-id><label>Figures 3–6.</label><caption><p>Microreticulation in <italic><tp:taxon-name><tp:taxon-name-part taxon-name-part-type="genus" reg="Synuchus">Synuchus</tp:taxon-name-part></tp:taxon-name></italic> (males). <bold>3, 4.</bold> on elytra; <bold>5, 6.</bold> on base of pronotum; <bold>3, 5.</bold><italic><tp:taxon-name><tp:taxon-name-part taxon-name-part-type="genus" reg="Synuchus">S.</tp:taxon-name-part><tp:taxon-name-part taxon-name-part-type="species" reg="vivalis">vivalis</tp:taxon-name-part></tp:taxon-name></italic>; <bold>4, 6.</bold><italic><tp:taxon-name><tp:taxon-name-part taxon-name-part-type="genus" reg="Synuchus">S.</tp:taxon-name-part><tp:taxon-name-part taxon-name-part-type="species" reg="congruus">congruus</tp:taxon-name-part></tp:taxon-name></italic>. Scale bars: 0.15 mm (<bold>3, 4</bold>); 0.3 mm (<bold>5, 6</bold>).</p></caption><graphic xmlns:xlink="http://www.w3.org/1999/xlink" xlink:href="zookeys-1247-127_article-151146__-g002.jpg" position="float" orientation="portrait" xlink:type="simple" id="oo_1381512.jpg"><uri content-type="original_file" xlink:type="simple">https://binary.pensoft.net/fig/1381512</uri></graphic></fig><fig id="F3" position="float" orientation="portrait"><object-id xmlns:xlink="http://www.w3.org/1999/xlink" content-type="doi" xlink:type="simple">10.3897/zookeys.1247.151146.figures7-8</object-id><object-id xmlns:xlink="http://www.w3.org/1999/xlink" content-type="arpha" xlink:type="simple">9AE62222-795F-5EC0-AE3F-D57C18E729A5</object-id><label>Figures 7, 8.</label><caption><p>Aedeagus of <italic><tp:taxon-name><tp:taxon-name-part taxon-name-part-type="genus" reg="Synuchus">Synuchus</tp:taxon-name-part></tp:taxon-name></italic> in lateral and dorsal view. <bold>7.</bold><italic><tp:taxon-name><tp:taxon-name-part taxon-name-part-type="genus" reg="Synuchus">S.</tp:taxon-name-part><tp:taxon-name-part taxon-name-part-type="species" reg="vivalis">vivalis</tp:taxon-name-part></tp:taxon-name></italic>; <bold>8.</bold><italic><tp:taxon-name><tp:taxon-name-part taxon-name-part-type="genus" reg="Synuchus">S.</tp:taxon-name-part><tp:taxon-name-part taxon-name-part-type="species" reg="congruus">congruus</tp:taxon-name-part></tp:taxon-name></italic>. Scale bar: 1 mm.</p></caption><graphic xmlns:xlink="http://www.w3.org/1999/xlink" xlink:href="zookeys-1247-127_article-151146__-g003.jpg" position="float" orientation="portrait" xlink:type="simple" id="oo_1381513.jpg"><uri content-type="original_file" xlink:type="simple">https://binary.pensoft.net/fig/1381513</uri></graphic></fig></tp:treatment-sec><tp:treatment-sec sec-type="Collection and habitat data" id="SECID0EIPAC"><title>Collection and habitat data.</title><p>Specimens of <italic><tp:taxon-name><tp:taxon-name-part taxon-name-part-type="genus" reg="Synuchus">S.</tp:taxon-name-part><tp:taxon-name-part taxon-name-part-type="species" reg="congruus">congruus</tp:taxon-name-part></tp:taxon-name></italic> were collected from multiple locations in western and central Belarus, northern and eastern Poland, and Latvia (Fig. <xref ref-type="fig" rid="F4">9</xref>). They were mainly found in forests, with several specimens in fallow fields and meadows. One was caught in bush thickets near a river. Almost all specimens were collected using pitfall traps or sifted from leaf litter, except for one, which was found in the fruiting body of <italic><tp:taxon-name><tp:taxon-name-part taxon-name-part-type="genus" reg="Pleurotus">Pleurotus</tp:taxon-name-part></tp:taxon-name></italic> sp. on a fallow oak tree in an old-growth oak forest.</p><fig id="F4" position="float" orientation="portrait"><object-id xmlns:xlink="http://www.w3.org/1999/xlink" content-type="doi" xlink:type="simple">10.3897/zookeys.1247.151146.figure9</object-id><object-id xmlns:xlink="http://www.w3.org/1999/xlink" content-type="arpha" xlink:type="simple">D4EB70F7-46E6-5E50-97F2-B83ECC7BE18B</object-id><label>Figure 9.</label><caption><p>Occurrence map of <italic><tp:taxon-name><tp:taxon-name-part taxon-name-part-type="genus" reg="Synuchus">Synuchus</tp:taxon-name-part><tp:taxon-name-part taxon-name-part-type="species" reg="congruus">congruus</tp:taxon-name-part></tp:taxon-name></italic> in Belarus, Latvia, and Poland.</p></caption><graphic xmlns:xlink="http://www.w3.org/1999/xlink" xlink:href="zookeys-1247-127_article-151146__-g004.jpg" position="float" orientation="portrait" xlink:type="simple" id="oo_1381514.jpg"><uri content-type="original_file" xlink:type="simple">https://binary.pensoft.net/fig/1381514</uri></graphic></fig></tp:treatment-sec><tp:treatment-sec sec-type="Locality data" id="SECID0E4AAE"><title>Locality data.</title><p>Belarus – <bold>Minsk region</bold>: Dzerzhinsky distr., near Volmechka vlg. (UTM code: MV96), <named-content xmlns:xlink="http://www.w3.org/1999/xlink" content-type="dwc:verbatimCoordinates" xlink:type="simple"><named-content content-type="geo-json" specific-use="{&#34;type&#34;:&#34;Point&#34;,&#34;coordinates&#34;:[26.920833,53.845556]}" id="NCID0EIBAE" xlink:type="simple">53°50'44"N, 26°55'15"E</named-content></named-content>, meadow, pitfall traps: 1 ex., 9.X.2011, leg. V. Lukin (<named-content xmlns:xlink="http://www.w3.org/1999/xlink" content-type="dwc:institutional_code" xlink:title="Scientific and Practical Center of the National Academy of Sciences of Belarus for Biological Resources" xlink:href="http://grbio.org/institution/national-academy-sciences-belarus" xlink:type="simple">SPCM</named-content>) • Dzerzhinsky distr., near Volmechka vlg. (MV96), <named-content xmlns:xlink="http://www.w3.org/1999/xlink" content-type="dwc:verbatimCoordinates" xlink:type="simple"><named-content content-type="geo-json" specific-use="{&#34;type&#34;:&#34;Point&#34;,&#34;coordinates&#34;:[26.937778,53.846389]}" id="NCID0EUBAE" xlink:type="simple">53°50'47"N, 26°56'16"E</named-content></named-content>, meadow, pitfall traps: 1 ex., 9.X.2011, leg. V. Lukin (<named-content xmlns:xlink="http://www.w3.org/1999/xlink" content-type="dwc:institutional_code" xlink:title="Scientific and Practical Center of the National Academy of Sciences of Belarus for Biological Resources" xlink:href="http://grbio.org/institution/national-academy-sciences-belarus" xlink:type="simple">SPCM</named-content>) • Minsk (NV37), <named-content xmlns:xlink="http://www.w3.org/1999/xlink" content-type="dwc:verbatimCoordinates" xlink:type="simple"><named-content content-type="geo-json" specific-use="{&#34;type&#34;:&#34;Point&#34;,&#34;coordinates&#34;:[27.553056,53.943056]}" id="NCID0EACAE" xlink:type="simple">53°56'35"N, 27°33'11"E</named-content></named-content>, municipal woodland, hand collecting: 1 ex., 1.VIII.2020, leg. V. Kuznetzov (<abbrev xmlns:xlink="http://www.w3.org/1999/xlink" xlink:title="collection of V. Kuznetzov" id="ABBRID0EFCAE" xlink:type="simple">cKuz</abbrev>) – <bold>Brest region</bold>: Kamenets dist., near Lyatskie vlg. (FD93), Białowieża Forest (Belovezhskaya Pushcha National Park), <named-content xmlns:xlink="http://www.w3.org/1999/xlink" content-type="dwc:verbatimCoordinates" xlink:type="simple"><named-content content-type="geo-json" specific-use="{&#34;type&#34;:&#34;Point&#34;,&#34;coordinates&#34;:[23.875000,52.615556]}" id="NCID0EOCAE" xlink:type="simple">52°36'56"N, 23°52'30"E</named-content></named-content>, birch forest, pitfall traps: 2 ex., 8.IX–11.X.2017, leg. O. Prischepchik (<named-content xmlns:xlink="http://www.w3.org/1999/xlink" content-type="dwc:institutional_code" xlink:title="Scientific and Practical Center of the National Academy of Sciences of Belarus for Biological Resources" xlink:href="http://grbio.org/institution/national-academy-sciences-belarus" xlink:type="simple">SPCM</named-content>) • Kamenets dist., near Lyatskie vlg. (FD93), Białowieża Forest, <named-content xmlns:xlink="http://www.w3.org/1999/xlink" content-type="dwc:verbatimCoordinates" xlink:type="simple"><named-content content-type="geo-json" specific-use="{&#34;type&#34;:&#34;Point&#34;,&#34;coordinates&#34;:[23.861667,52.588611]}" id="NCID0E1CAE" xlink:type="simple">52°35'19"N, 23°51'42"E</named-content></named-content>, hornbeam forest, pitfall traps: 1 ex., 26.X–7.XI.2024, leg. M. Kazulka (<named-content xmlns:xlink="http://www.w3.org/1999/xlink" content-type="dwc:institutional_code" xlink:title="Scientific and Practical Center of the National Academy of Sciences of Belarus for Biological Resources" xlink:href="http://grbio.org/institution/national-academy-sciences-belarus" xlink:type="simple">SPCM</named-content>) • Kamenets dist., near Lyatskie vlg. (FD93), Białowieża Forest, <named-content xmlns:xlink="http://www.w3.org/1999/xlink" content-type="dwc:verbatimCoordinates" xlink:type="simple"><named-content content-type="geo-json" specific-use="{&#34;type&#34;:&#34;Point&#34;,&#34;coordinates&#34;:[23.860833,52.603056]}" id="NCID0EGDAE" xlink:type="simple">52°36'11"N, 23°51'39"E</named-content></named-content>, oak forest, pitfall traps: 1 ex., 26.X–7.XI.2024, leg. M. Kazulka (<named-content xmlns:xlink="http://www.w3.org/1999/xlink" content-type="dwc:institutional_code" xlink:title="Scientific and Practical Center of the National Academy of Sciences of Belarus for Biological Resources" xlink:href="http://grbio.org/institution/national-academy-sciences-belarus" xlink:type="simple">SPCM</named-content>) • Kamenets dist., near Lyatskie vlg. (FD93), Białowieża Forest, <named-content xmlns:xlink="http://www.w3.org/1999/xlink" content-type="dwc:verbatimCoordinates" xlink:type="simple"><named-content content-type="geo-json" specific-use="{&#34;type&#34;:&#34;Point&#34;,&#34;coordinates&#34;:[23.875833,52.587222]}" id="NCID0ESDAE" xlink:type="simple">52°35'14"N, 23°52'33"E</named-content></named-content>, oak-hornbeam forest, pitfall traps: 1 ex., 26.X–7.XI.2024, leg. M. Kazulka (<named-content xmlns:xlink="http://www.w3.org/1999/xlink" content-type="dwc:institutional_code" xlink:title="Scientific and Practical Center of the National Academy of Sciences of Belarus for Biological Resources" xlink:href="http://grbio.org/institution/national-academy-sciences-belarus" xlink:type="simple">SPCM</named-content>) • Kamenets dist., near Kamenyuki vlg. (FD83), Białowieża Forest, <named-content xmlns:xlink="http://www.w3.org/1999/xlink" content-type="dwc:verbatimCoordinates" xlink:type="simple"><named-content content-type="geo-json" specific-use="{&#34;type&#34;:&#34;Point&#34;,&#34;coordinates&#34;:[23.796667,52.605000]}" id="NCID0E5DAE" xlink:type="simple">52°36'18"N, 23°47'48"E</named-content></named-content>, oak forest, hand collecting (on <italic><tp:taxon-name><tp:taxon-name-part taxon-name-part-type="genus" reg="Pleurotus">Pleurotus</tp:taxon-name-part></tp:taxon-name></italic> sp.): 1 ex., 18.VIII.2021; pitfall traps: 4 ex., 26.X–7.XI.2024, leg. M. Kazulka (<named-content xmlns:xlink="http://www.w3.org/1999/xlink" content-type="dwc:institutional_code" xlink:title="Scientific and Practical Center of the National Academy of Sciences of Belarus for Biological Resources" xlink:href="http://grbio.org/institution/national-academy-sciences-belarus" xlink:type="simple">SPCM</named-content>) • Brest dist., Tomashovka vlg. (FC71), Pribuzhskoe Polesie Biosphere Reserve, <named-content xmlns:xlink="http://www.w3.org/1999/xlink" content-type="dwc:verbatimCoordinates" xlink:type="simple"><named-content content-type="geo-json" specific-use="{&#34;type&#34;:&#34;Point&#34;,&#34;coordinates&#34;:[23.591667,51.555000]}" id="NCID0EREAE" xlink:type="simple">51°33'18"N, 23°35'30"E</named-content></named-content>, pine forest, pitfall traps: 1 ex., 16.III–17.IV.2022, leg. V. Kuznetzov (<abbrev xmlns:xlink="http://www.w3.org/1999/xlink" xlink:title="collection of V. Kuznetzov" id="ABBRID0EWEAE" xlink:type="simple">cKuz</abbrev>) • Brest dist., near Orkhovo vlg. (FC81), Pribuzhskoe Polesie Biosphere Reserve, <named-content xmlns:xlink="http://www.w3.org/1999/xlink" content-type="dwc:verbatimCoordinates" xlink:type="simple"><named-content content-type="geo-json" specific-use="{&#34;type&#34;:&#34;Point&#34;,&#34;coordinates&#34;:[23.621389,51.524722]}" id="NCID0E4EAE" xlink:type="simple">51°31'29"N, 23°37'17"E</named-content></named-content>, broadleaved forest, pitfall traps: 13 ex., 16–23.X.2021; 10 ex., 23–30.X.2021; 31 ex., 31.X–16.XI.2021; 11 ex., 16.XI.2021–12.II.2022, leg. V. Kuznetzov (<abbrev xmlns:xlink="http://www.w3.org/1999/xlink" xlink:title="collection of V. Kuznetzov" id="ABBRID0ECFAE" xlink:type="simple">cKuz</abbrev>) • Brest dist., near Orkhovo vlg. (FC81), Pribuzhskoe Polesie Biosphere Reserve, <named-content xmlns:xlink="http://www.w3.org/1999/xlink" content-type="dwc:verbatimCoordinates" xlink:type="simple"><named-content content-type="geo-json" specific-use="{&#34;type&#34;:&#34;Point&#34;,&#34;coordinates&#34;:[23.610833,51.531944]}" id="NCID0EJFAE" xlink:type="simple">51°31'55"N, 23°36'39"E</named-content></named-content>, broadleaved forest, hand collecting: 1 ex., 16.X.2021; pitfall traps: 1 ex., 27.III–11.IV.2021, leg. V. Kuznetzov (<abbrev xmlns:xlink="http://www.w3.org/1999/xlink" xlink:title="collection of V. Kuznetzov" id="ABBRID0EOFAE" xlink:type="simple">cKuz</abbrev>); 7 ex., 30.X–6.XI.2023, leg. M. Kazulka (<named-content xmlns:xlink="http://www.w3.org/1999/xlink" content-type="dwc:institutional_code" xlink:title="Scientific and Practical Center of the National Academy of Sciences of Belarus for Biological Resources" xlink:href="http://grbio.org/institution/national-academy-sciences-belarus" xlink:type="simple">SPCM</named-content>) – <bold>Grodno region</bold>: Volkovysk dist., near Zvezdnaya vlg. (LU39), Zamkavy Les Landscape Reserve, <named-content xmlns:xlink="http://www.w3.org/1999/xlink" content-type="dwc:verbatimCoordinates" xlink:type="simple"><named-content content-type="geo-json" specific-use="{&#34;type&#34;:&#34;Point&#34;,&#34;coordinates&#34;:[24.519167,53.213611]}" id="NCID0E2FAE" xlink:type="simple">53°12'49"N, 24°31'09"E</named-content></named-content>, oak forest, pitfall traps: 1 ex., 24.VI–4.VIII.2022; 16 ex., 4.VIII–6.IX.2022; 11 ex., 6.IX–6.X.2022, leg. M. Kazulka (<named-content xmlns:xlink="http://www.w3.org/1999/xlink" content-type="dwc:institutional_code" xlink:title="Scientific and Practical Center of the National Academy of Sciences of Belarus for Biological Resources" xlink:href="http://grbio.org/institution/national-academy-sciences-belarus" xlink:type="simple">SPCM</named-content>) • Oshmyany dist., near <tp:taxon-name>Pratskovshchina</tp:taxon-name> vlg. (MA33), <named-content xmlns:xlink="http://www.w3.org/1999/xlink" content-type="dwc:verbatimCoordinates" xlink:type="simple"><named-content content-type="geo-json" specific-use="{&#34;type&#34;:&#34;Point&#34;,&#34;coordinates&#34;:[25.976944,54.478889]}" id="NCID0EKGAE" xlink:type="simple">54°28'44"N, 25°58'37"E</named-content></named-content>, oak-aspen forest, pitfall traps: 4 ex., 5.IX–5.X.2022, leg. M. Kazulka (<named-content xmlns:xlink="http://www.w3.org/1999/xlink" content-type="dwc:institutional_code" xlink:title="Scientific and Practical Center of the National Academy of Sciences of Belarus for Biological Resources" xlink:href="http://grbio.org/institution/national-academy-sciences-belarus" xlink:type="simple">SPCM</named-content>).</p><p>Latvia – Bārbele parish, Bauska municipality (LC45), <named-content xmlns:xlink="http://www.w3.org/1999/xlink" content-type="dwc:verbatimCoordinates" xlink:type="simple"><named-content content-type="geo-json" specific-use="{&#34;type&#34;:&#34;Point&#34;,&#34;coordinates&#34;:[24.534444,56.450000]}" id="NCID0EYGAE" xlink:type="simple">56°27'00"N, 24°32'04"E</named-content></named-content>, bush thickets near a river, pitfall trap: 1 ex., 8–11.VIII.2024 (<abbrev xmlns:xlink="http://www.w3.org/1999/xlink" xlink:title="Daugavpils University, Institute of Life Sciences and Technology" id="ABBRID0E4GAE" xlink:type="simple">DUBC</abbrev>).</p><p>Poland – <bold>Pomeranian Voivodeship</bold>: near Widzino vlg. (XA23), <named-content xmlns:xlink="http://www.w3.org/1999/xlink" content-type="dwc:verbatimCoordinates" xlink:type="simple"><named-content content-type="geo-json" specific-use="{&#34;type&#34;:&#34;Point&#34;,&#34;coordinates&#34;:[16.973056,54.428056]}" id="NCID0EIHAE" xlink:type="simple">54°25'41"N, 16°58'23"E</named-content></named-content>, fallow field, pitfall traps: 1 ex., 22.V–5.VI.2007; 1 ex., 22.VII–9.VIII.2007; 5 ex., 20.IX–8.X.2007; 4 ex., 8.X–3.XI.2007; 6 ex., 3–20.XI.2007, leg. M. Czyżykowska (<abbrev xmlns:xlink="http://www.w3.org/1999/xlink" xlink:title="Pomeranian University in Słupsk, Institute of Biology" id="ABBRID0ENHAE" xlink:type="simple">PUIB</abbrev>) • Słupsk city (XA33), <named-content xmlns:xlink="http://www.w3.org/1999/xlink" content-type="dwc:verbatimCoordinates" xlink:type="simple"><named-content content-type="geo-json" specific-use="{&#34;type&#34;:&#34;Point&#34;,&#34;coordinates&#34;:[17.056389,54.443889]}" id="NCID0EUHAE" xlink:type="simple">54°26'38"N, 17°03'23"E</named-content></named-content>, oak-beech municipal forest, pitfall trap: 1 ex., 15–30.XI.2009, leg. O. Aleksandrowicz (<abbrev xmlns:xlink="http://www.w3.org/1999/xlink" xlink:title="Pomeranian University in Słupsk, Institute of Biology" id="ABBRID0EZHAE" xlink:type="simple">PUIB</abbrev>) • Słupsk city (XA23), <named-content xmlns:xlink="http://www.w3.org/1999/xlink" content-type="dwc:verbatimCoordinates" xlink:type="simple"><named-content content-type="geo-json" specific-use="{&#34;type&#34;:&#34;Point&#34;,&#34;coordinates&#34;:[16.991667,54.483611]}" id="NCID0EAIAE" xlink:type="simple">54°29'01"N, 16°59'30"E</named-content></named-content>, fallow field, pitfall trap: 1 ex., 1–20.XI.2012, leg I. Mrozowicz (<abbrev xmlns:xlink="http://www.w3.org/1999/xlink" xlink:title="Pomeranian University in Słupsk, Institute of Biology" id="ABBRID0EFIAE" xlink:type="simple">PUIB</abbrev>) • Near Niepoględzie vlg. (XA51), <named-content xmlns:xlink="http://www.w3.org/1999/xlink" content-type="dwc:verbatimCoordinates" xlink:type="simple"><named-content content-type="geo-json" specific-use="{&#34;type&#34;:&#34;Point&#34;,&#34;coordinates&#34;:[17.377222,54.290833]}" id="NCID0EMIAE" xlink:type="simple">54°17'27"N, 17°22'38"E</named-content></named-content>, wooded strip (hornbeam forest), pitfall traps: 9 ex., 15.X–11.XI.2010, leg. M. Janusiak (<abbrev xmlns:xlink="http://www.w3.org/1999/xlink" xlink:title="Pomeranian University in Słupsk, Institute of Biology" id="ABBRID0ERIAE" xlink:type="simple">PUIB</abbrev>) – <bold>Podlaskie Voivodeship</bold>: near Białowieża vlg. (FD94), Białowieża Forest (Białowieża National Park), comp. 399C, <named-content xmlns:xlink="http://www.w3.org/1999/xlink" content-type="dwc:verbatimCoordinates" xlink:type="simple"><named-content content-type="geo-json" specific-use="{&#34;type&#34;:&#34;Point&#34;,&#34;coordinates&#34;:[23.847778,52.717778]}" id="NCID0E1IAE" xlink:type="simple">52°43'04"N, 23°50'52"E</named-content></named-content>, oak–hornbeam forest, pitfall traps: 2 ex., 31.VII.2012, leg. J. Gutowski (<abbrev xmlns:xlink="http://www.w3.org/1999/xlink" xlink:title="Forest Research Institute, Białowieża" id="ABBRID0E6IAE" xlink:type="simple">FRI</abbrev>).</p></tp:treatment-sec><ref-list><ref id="B13"><mixed-citation xmlns:xlink="http://www.w3.org/1999/xlink" xlink:type="simple"><person-group><name name-style="western"><surname>Lindroth</surname><given-names>CH</given-names></name></person-group> (<year>1956</year>) <article-title>A revision of the genus <italic><tp:taxon-name><tp:taxon-name-part taxon-name-part-type="genus">Synuchus</tp:taxon-name-part></tp:taxon-name></italic> Gyllenhal (<tp:taxon-name><tp:taxon-name-part taxon-name-part-type="order">Coleoptera</tp:taxon-name-part></tp:taxon-name>: <tp:taxon-name><tp:taxon-name-part taxon-name-part-type="family">Carabidae</tp:taxon-name-part></tp:taxon-name>) in the widest sense, with notes on <italic><tp:taxon-name><tp:taxon-name-part taxon-name-part-type="genus">Pristosia</tp:taxon-name-part></tp:taxon-name></italic> Motschulsky (<italic><tp:taxon-name><tp:taxon-name-part taxon-name-part-type="genus">Eucalathus</tp:taxon-name-part></tp:taxon-name></italic> Bates) and <italic><tp:taxon-name><tp:taxon-name-part taxon-name-part-type="genus">Calathus</tp:taxon-name-part></tp:taxon-name></italic> Bonelli.</article-title><source>Transactions of the Royal Entomological Society of London</source><volume>108</volume>(<issue>11</issue>): <fpage>485</fpage>–<lpage>576</lpage>. <ext-link xlink:href="10.1111/j.1365-2311.1956.tb01274.x" ext-link-type="doi" xlink:type="simple">https://doi.org/10.1111/j.1365-2311.1956.tb01274.x</ext-link></mixed-citation></ref><ref id="B2"><mixed-citation xmlns:xlink="http://www.w3.org/1999/xlink" xlink:type="simple"><person-group><name name-style="western"><surname>Aßmann</surname><given-names>T</given-names></name></person-group> (<year>2004</year>) <source>71. Gattung: <italic><tp:taxon-name><tp:taxon-name-part taxon-name-part-type="genus">Synuchus</tp:taxon-name-part></tp:taxon-name></italic> Gyllenhal, 1810. In: Müller-Motzfeld G (Ed.) Die Käfer Mitteleuropas. Bd. 2 <tp:taxon-name><tp:taxon-name-part taxon-name-part-type="suborder">Adephaga</tp:taxon-name-part></tp:taxon-name> 1: <tp:taxon-name><tp:taxon-name-part taxon-name-part-type="family">Carabidae</tp:taxon-name-part></tp:taxon-name> (Laufkäfer).</source><publisher-name>Spektrum-Verlag</publisher-name>, <publisher-loc>Heidelberg–Berlin, 2. Auflage</publisher-loc>, <size units="page">285 pp</size>.</mixed-citation></ref><ref id="B12"><mixed-citation xmlns:xlink="http://www.w3.org/1999/xlink" xlink:type="simple"><person-group><name name-style="western"><surname>Lafer</surname><given-names>GS</given-names></name></person-group> (<year>1989</year>) <article-title>4. Family <tp:taxon-name><tp:taxon-name-part taxon-name-part-type="family">Carabidae</tp:taxon-name-part></tp:taxon-name> – Ground Beetles.</article-title> In: <person-group><name name-style="western"><surname>Ler</surname><given-names>PA</given-names></name></person-group> (<role>Ed.</role>) <issue-title>Key to the Insects of the USSR Far East.</issue-title><source>Vol. 3. <tp:taxon-name><tp:taxon-name-part taxon-name-part-type="order">Coleoptera</tp:taxon-name-part></tp:taxon-name>. Pt. 1. Nauka, Leningrad</source>, <fpage>71</fpage>–<lpage>222</lpage>. [in Russian]</mixed-citation></ref></ref-list></tp:taxon-treatment>
